# Supplementary material for: Global rewiring of cellular metabolism renders Saccharomyces cerevisiae Crabtree negative
Source: Nat Commun. 2018 Aug 3;9:3059. doi: 10.1038/s41467-018-05409-9 (PMC6076296; doi:10.1038/s41467-018-05409-9)
Supplement: Supplementary file 4 — Supplementary Data 1 [file 41467_2018_5409_MOESM4_ESM.xlsx]

## Sheet: Sheet1
GOID	GO term	Frequency	Genome Frequency	Gene(s)
8150	biological process unknown	20 out of 114 genes, 17.5%	1766 out of 6563 genes, 26.9%	BDH2,YBR287W,FMP16,YER053C-A,RIE1,FSH1,OM45,YJR154W,YLR042C,YLR257W,BOP2,YMR090W,SPG4,ICY1,ERR3,YNL208W,EGO4,PNS1,ERR1,ERR2
42221	response to chemical	16 out of 114 genes, 14.0%	446 out of 6563 genes, 6.8%	AFR1,MFA1,HSP31,DAK2,AGA2,NQM1,CTT1,SLT2,GRE3,IML2,FET3,SIP18,NCE103,MFA2,AGA1,PDR5
71554	cell wall organization or biogenesis	11 out of 114 genes, 9.6%	198 out of 6563 genes, 3.0%	LDS1,FLC2,FMP45,PST1,UTR2,SLT2,SPS100,CWP1,YPS3,NCW2,EXG1
55085	transmembrane transport	11 out of 114 genes, 9.6%	232 out of 6563 genes, 3.5%	FLC2,AGP2,PHO89,GPD1,HXT7,HXT6,ITR1,SIT1,HXT10,ZRT2,FET3
6520	cellular amino acid metabolic process	11 out of 114 genes, 9.6%	196 out of 6563 genes, 3%	HIS4,CIT2,MET32,ARO10,HOM3,AGX1,CYS4,ALT1,ARG1,IDH2,GLN1
55086	nucleobase-containing small molecule metabolic process	11 out of 114 genes, 9.6%	194 out of 6563 genes, 3%	TKL2,GPD1,PHM8,RNR1,PNC1,SOL4,TDH2,XPT1,ADE17,YMR315W,NNR1
5975	carbohydrate metabolic process	10 out of 114 genes, 8.8%	198 out of 6563 genes, 3.0%	MAL32,CIT2,UTR2,GIP2,DAK2,GRE3,TDH2,EXG1,TSL1,GPH1
51186	cofactor metabolic process	10 out of 114 genes, 8.8%	177 out of 6563 genes, 2.7%	TKL2,GPD1,HEM13,PNC1,SOL4,BIO2,TDH2,YMR315W,NNR1,ISU1
6811	ion transport	8 out of 114 genes, 7.0%	262 out of 6563 genes, 4%	FLC2,AGP2,PHO89,SUL2,ZRT2,FET3,SMF1,MEP3
6873	cellular ion homeostasis	7 out of 114 genes, 6.1%	126 out of 6563 genes, 1.9%	SIT1,IZH3,TIS11,FET3,SMF1,PDR5,ISU1
23052	signaling	6 out of 114 genes, 5.3%	245 out of 6563 genes, 3.7%	AFR1,MFA1,GPG1,SLT2,SFK1,MFA2
51726	regulation of cell cycle	5 out of 114 genes, 4.4%	232 out of 6563 genes, 3.5%	PCL2,MET32,CYS4,SLT2,CLN1
43934	sporulation	5 out of 114 genes, 4.4%	138 out of 6563 genes, 2.1%	LDS1,FMP45,RIM4,SPS100,CWP1
32787	monocarboxylic acid metabolic process	5 out of 114 genes, 4.4%	138 out of 6563 genes, 2.1%	CIT2,HSP31,BIO2,TDH2,CYB2
746	conjugation	5 out of 114 genes, 4.4%	124 out of 6563 genes, 1.9%	AFR1,MFA1,AGA2,MFA2,AGA1
8643	carbohydrate transport	5 out of 114 genes, 4.4%	33 out of 6563 genes, 0.5%	HXT7,HXT6,HXT10,HXT1,HXT5
6979	response to oxidative stress	5 out of 114 genes, 4.4%	104 out of 6563 genes, 1.6%	HSP31,NQM1,CTT1,GRE3,NCE103
51321	meiotic cell cycle	5 out of 114 genes, 4.4%	287 out of 6563 genes, 4.4%	LDS1,FMP45,RIM4,SPS100,CWP1
6091	generation of precursor metabolites and energy	4 out of 114 genes, 3.5%	153 out of 6563 genes, 2.3%	GIP2,TDH2,IDH2,GPH1
6629	lipid metabolic process	4 out of 114 genes, 3.5%	295 out of 6563 genes, 4.5%	FLC2,CHO1,OPI3,GRE2
6468	protein phosphorylation	4 out of 114 genes, 3.5%	197 out of 6563 genes, 3.0%	PCL2,SLT2,YPK2,CLN1
6970	response to osmotic stress	4 out of 114 genes, 3.5%	92 out of 6563 genes, 1.4%	FLC2,GPD1,CTT1,GRE3
278	mitotic cell cycle	3 out of 114 genes, 2.6%	324 out of 6563 genes, 4.9%	MET32,CYS4,SLT2
7010	cytoskeleton organization	2 out of 114 genes, 1.8%	238 out of 6563 genes, 3.6%	PCL2,SFK1
9311	oligosaccharide metabolic process	2 out of 114 genes, 1.8%	27 out of 6563 genes, 0.4%	MAL32,TSL1
6366	transcription from RNA polymerase II promoter	2 out of 114 genes, 1.8%	480 out of 6563 genes, 7.3%	TEC1,MET32
31399	regulation of protein modification process	2 out of 114 genes, 1.8%	111 out of 6563 genes, 1.7%	PCL2,CLN1
6605	protein targeting	2 out of 114 genes, 1.8%	308 out of 6563 genes, 4.7%	GPD1,SLT2
7124	pseudohyphal growth	2 out of 114 genes, 1.8%	75 out of 6563 genes, 1.1%	TEC1,ITR1
51049	regulation of transport	2 out of 114 genes, 1.8%	85 out of 6563 genes, 1.3%	AGP2,SLT2
6401	RNA catabolic process	2 out of 114 genes, 1.8%	132 out of 6563 genes, 2.0%	TIS11,DCS2
1403	invasive growth in response to glucose limitation	2 out of 114 genes, 1.8%	60 out of 6563 genes, 0.9%	TEC1,GPG1
6766	vitamin metabolic process	2 out of 114 genes, 1.8%	43 out of 6563 genes, 0.7%	THI4,BIO2
42594	response to starvation	2 out of 114 genes, 1.8%	56 out of 6563 genes, 0.9%	PHM8,DCS2
910	cytokinesis	1 out of 114 genes, 0.9%	89 out of 6563 genes, 1.4%	SLT2
6397	mRNA processing	1 out of 114 genes, 0.9%	163 out of 6563 genes, 2.5%	SLT2
45333	cellular respiration	1 out of 114 genes, 0.9%	83 out of 6563 genes, 1.3%	IDH2
7033	vacuole organization	1 out of 114 genes, 0.9%	88 out of 6563 genes, 1.3%	SFK1
6457	protein folding	1 out of 114 genes, 0.9%	93 out of 6563 genes, 1.4%	FLC2
9451	RNA modification	1 out of 114 genes, 0.9%	102 out of 6563 genes, 1.6%	ISU1
8380	RNA splicing	1 out of 114 genes, 0.9%	138 out of 6563 genes, 2.1%	SLT2
51052	regulation of DNA metabolic process	1 out of 114 genes, 0.9%	107 out of 6563 genes, 1.6%	PNC1
7005	mitochondrion organization	1 out of 114 genes, 0.9%	263 out of 6563 genes, 4.0%	THI4
15931	nucleobase-containing compound transport	1 out of 114 genes, 0.9%	143 out of 6563 genes, 2.2%	FLC2
8033	tRNA processing	1 out of 114 genes, 0.9%	107 out of 6563 genes, 1.6%	ISU1
6325	chromatin organization	1 out of 114 genes, 0.9%	318 out of 6563 genes, 4.8%	PNC1
6470	protein dephosphorylation	1 out of 114 genes, 0.9%	49 out of 6563 genes, 0.7%	GIP2
902	cell morphogenesis	1 out of 114 genes, 0.9%	29 out of 6563 genes, 0.4%	AFR1
48193	Golgi vesicle transport	1 out of 114 genes, 0.9%	191 out of 6563 genes, 2.9%	SRO77
70271	protein complex biogenesis	1 out of 114 genes, 0.9%	293 out of 6563 genes, 4.5%	SLT2
51169	nuclear transport	1 out of 114 genes, 0.9%	181 out of 6563 genes, 2.8%	SLT2
6310	DNA recombination	1 out of 114 genes, 0.9%	187 out of 6563 genes, 2.8%	RIM4
6260	DNA replication	1 out of 114 genes, 0.9%	139 out of 6563 genes, 2.1%	RIM4
32196	transposition	1 out of 114 genes, 0.9%	21 out of 6563 genes, 0.3%	TEC1
18193	peptidyl-amino acid modification	1 out of 114 genes, 0.9%	151 out of 6563 genes, 2.3%	YPK2
48285	organelle fission	1 out of 114 genes, 0.9%	302 out of 6563 genes, 4.6%	RIM4
6887	exocytosis	1 out of 114 genes, 0.9%	49 out of 6563 genes, 0.7%	SRO77
7031	peroxisome organization	1 out of 114 genes, 0.9%	50 out of 6563 genes, 0.8%	GPD1
6360	transcription from RNA polymerase I promoter	0 out of 114 genes, 0%	68 out of 6563 genes, 1.0%	none
8213	protein alkylation	0 out of 114 genes, 0%	50 out of 6563 genes, 0.8%	none
6974	cellular response to DNA damage stimulus	0 out of 114 genes, 0%	310 out of 6563 genes, 4.7%	none
6383	transcription from RNA polymerase III promoter	0 out of 114 genes, 0%	41 out of 6563 genes, 0.6%	none
6413	translational initiation	0 out of 114 genes, 0%	54 out of 6563 genes, 0.8%	none
7059	chromosome segregation	0 out of 114 genes, 0%	203 out of 6563 genes, 3.1%	none
6352	DNA-templated transcription, initiation	0 out of 114 genes, 0%	73 out of 6563 genes, 1.1%	none
42255	ribosome assembly	0 out of 114 genes, 0%	58 out of 6563 genes, 0.9%	none
6414	translational elongation	0 out of 114 genes, 0%	40 out of 6563 genes, 0.6%	none
6353	DNA-templated transcription, termination	0 out of 114 genes, 0%	43 out of 6563 genes, 0.7%	none
6497	protein lipidation	0 out of 114 genes, 0%	45 out of 6563 genes, 0.7%	none
33043	regulation of organelle organization	0 out of 114 genes, 0%	283 out of 6563 genes, 4.3%	none
32543	mitochondrial translation	0 out of 114 genes, 0%	125 out of 6563 genes, 1.9%	none
6869	lipid transport	0 out of 114 genes, 0%	68 out of 6563 genes, 1.0%	none
42274	ribosomal small subunit biogenesis	0 out of 114 genes, 0%	130 out of 6563 genes, 2%	none
6281	DNA repair	0 out of 114 genes, 0%	257 out of 6563 genes, 3.9%	none
16050	vesicle organization	0 out of 114 genes, 0%	81 out of 6563 genes, 1.2%	none
51603	proteolysis involved in cellular protein catabolic process	0 out of 114 genes, 0%	216 out of 6563 genes, 3.3%	none
16570	histone modification	0 out of 114 genes, 0%	114 out of 6563 genes, 1.7%	none
6997	nucleus organization	0 out of 114 genes, 0%	66 out of 6563 genes, 1.0%	none
6486	protein glycosylation	0 out of 114 genes, 0%	62 out of 6563 genes, 0.9%	none
6354	DNA-templated transcription, elongation	0 out of 114 genes, 0%	97 out of 6563 genes, 1.5%	none
16197	endosomal transport	0 out of 114 genes, 0%	101 out of 6563 genes, 1.5%	none
51604	protein maturation	0 out of 114 genes, 0%	51 out of 6563 genes, 0.8%	none
43543	protein acylation	0 out of 114 genes, 0%	66 out of 6563 genes, 1.0%	none
6364	rRNA processing	0 out of 114 genes, 0%	236 out of 6563 genes, 3.6%	none
10324	membrane invagination	0 out of 114 genes, 0%	0 out of 6563 genes, 0%	none
2181	cytoplasmic translation	0 out of 114 genes, 0%	167 out of 6563 genes, 2.5%	none
70925	organelle assembly	0 out of 114 genes, 0%	134 out of 6563 genes, 2.0%	none
7114	cell budding	0 out of 114 genes, 0%	58 out of 6563 genes, 0.9%	none
9408	response to heat	0 out of 114 genes, 0%	73 out of 6563 genes, 1.1%	none
6897	endocytosis	0 out of 114 genes, 0%	98 out of 6563 genes, 1.5%	none
48308	organelle inheritance	0 out of 114 genes, 0%	60 out of 6563 genes, 0.9%	none
70647	protein modification by small protein conjugation or removal	0 out of 114 genes, 0%	170 out of 6563 genes, 2.6%	none
42273	ribosomal large subunit biogenesis	0 out of 114 genes, 0%	104 out of 6563 genes, 1.6%	none
6865	amino acid transport	0 out of 114 genes, 0%	42 out of 6563 genes, 0.6%	none
32200	telomere organization	0 out of 114 genes, 0%	78 out of 6563 genes, 1.2%	none
43144	snoRNA processing	0 out of 114 genes, 0%	44 out of 6563 genes, 0.7%	none
6418	tRNA aminoacylation for protein translation	0 out of 114 genes, 0%	36 out of 6563 genes, 0.5%	none
6417	regulation of translation	0 out of 114 genes, 0%	103 out of 6563 genes, 1.6%	none
48284	organelle fusion	0 out of 114 genes, 0%	89 out of 6563 genes, 1.4%	none
61025	membrane fusion	0 out of 114 genes, 0%	76 out of 6563 genes, 1.2%	none
54	ribosomal subunit export from nucleus	0 out of 114 genes, 0%	46 out of 6563 genes, 0.7%	none
other	other	10 out of 114 genes, 8.8%	242 out of 6563 genes, 3.7%	BDH1,APE3,MAL31,SPI1,CRG1,AAD10,HOR7,DUG3,YPL088W,OYE3
