# Supplementary material for: Global rewiring of cellular metabolism renders Saccharomyces cerevisiae Crabtree negative
Source: Nat Commun. 2018 Aug 3;9:3059. doi: 10.1038/s41467-018-05409-9 (PMC6076296; doi:10.1038/s41467-018-05409-9)
Supplement: Supplementary file 5 — Supplementary Data 2 [file 41467_2018_5409_MOESM5_ESM.xlsx]

## Sheet: Genes
Genes	Sequence (5’-3’)
Poav	ATGTCCGACAACAAGATCAACATTGGTTTGGCAGTTATGAAAATATTGGAATCCTGGGGTGCTGACACTATCTACGGTATCCCTTCAGGTACTTTGTCTTCATTAATGGATGCTATGGGTGAAGAAGAAAACAACGTAAAGTTCTTGCAAGTTAAGCATGAAGAAGTCGGTGCAATGGCTGCAGTTATGCAATCCAAATTCGGTGGTAATTTGGGTGTAACAGTTGGTTCCGGTGGTCCAGGTGCTAGTCACTTGATTAACGGTTTATACGATGCCGCTATGGACAATATTCCAGTTGTCGCTATATTGGGTTCAAGACCTCAAAGAGAATTGAACATGGATGCATTCCAAGAATTGAACCAAAACCCAATGTACGATCATATTGCCGTATACAATAGA…
Polp	ATGGTAATGAAACAAACAAAGCAAACAAACATCTTAGCAGGTGCCGCCGTTATCAAGGTATTGGAAGCATGGGGTGTAGACCACTTATATGGTATTCCAGGTGGTTCCATCAATAGTATTATGGATGCCTTGTCCGCTGAAAGAGACAGAATACATTACATCCAAGTCAGACACGAAGAAGTAGGTGCAATGGCTGCAGCCGCTGATGCCAAGTTGACTGGTAAAATAGGTGTTTGTTTCGGTTCAGCTGGTCCAGGTGGTACACATTTGATGAATGGTTTATATGATGCAAGAGAAGACCACGTTCCTGTCTTGGCTTTAATTGGTCAATTCGGTACTACTGGTATGAACATGGATACTTTCCAAGAAATGAACGAAAACCCAATCTATGCAGATGTT…
Posp	ATGACACAAGGTAAAATCACTGCCTCCGCCGCAATGTTGAATGTATTAAAGACCTGGGGTGTTGACACAATCTACGGTATTCCAAGTGGTACATTGTCTTCATTAATGGATGCATTGGCCGAAGATAAGGACATAAGATTTTTACAAGTAAGACATGAAGAAACCGGTGCCTTGGCTGCAGTTATGCAGGCTAAGTTCGGTGGTAGTATTGGTGTAGCAGTTGGTTCTGGTGGTCCAGGTGCCACTCATTTGATTAATGGTGTATATGATGCCGCTATGGACAATACACCATTTTTGGCTATATTGGGTTCAAGACCTGTTAACGAATTGAACATGGATGCATTCCAAGAATTGAACCAAAACCCAATGTACAACGGTATAGCTGTATACAACAAGAGA…
PTAse	ATGTCTAGAATAATAATGTTGATCCCTACTGGTACTTCCGTCGGTTTGACCTCCGTATCCTTGGGTGTAATAAGAGCAATGGAAAGAAAGGGTGTTAGATTATCAGTCTTTAAACCAATCGCTCAACCTAGAGCAGGTGGTGACGCCCCAGACCAAACTACAACCATTGTTAGAGCTAATTCTACATTACCAGCTGCAGAACCTTTGAAGATGTCTCATGTTGAATCATTGTTGTCTTCAAACCAAAAGGATGTTTTGATGGAAGAAATCATCGCTAACTACCATGCAAACACTAAAGACGCTGAAGTTGTCTTAGTAGAAGGTTTGGTTCCTACAAGAAAGCACCAATTCGCACAATCTTTGAACTACGAAATAGCAAAAACCTTGAACGCCGAAATA…

## Sheet: Primers
Primers	Name	Sequence (5'-3')
P1	POav (NotI)	ATAAGAATGCGGCCGCAAAACAATGTCCGACAACAAGATCAACA
P2	POav (PacI)	CCTTAATTAATTACTTAATATATTTAGATTCTAAACCTTCTGCTT
P3	POlp (NotI)	ATAAGAATGCGGCCGCAAAACAATGGTAATGAAACAAACAAAGC
P4	POlp (PacI)	CCTTAATTAATTAAAAACCACCTTGACCAATTTGA
P5	POsp (NotI)	ATAAGAATGCGGCCGCAAAACAATGACACAAGGTAAAATCACTG
P6	POsp (PacI)	CCTTAATTAATTATTTAATAGCTCTAGATTGTAAACCTTCTTCTT
P7	PTAse (BamHI)	CGCGGATCCAAAACAATGTCTAGAATAATAATGT
P8	PTAse (NheI)	CGAGCTAGCTTATTGTTGTTGTTGAGAGGCTTGA
P9	Acs2up-F	TTCAGTGAATAATTACGAAAGAGAGGGC
P10	Acs2up(TEF1p)-R	AAGGAGTAGAAACATTTTGAAGCTATGGTGTGTGCATTTTATTATTGTATTGATTTACTTTCCTG
P11	TEF1p-F	TTTGTAATTAAAACTTAGATTAGATTGCTA
P12	TEF1p-R	GCACACACCATAGCTTCAAAATGTTTCTAC
P13	ADH1t-F	GAGCGACCTCATGCTATACCTGAGAAAGC
P14	ADH1t-R	GCGAATTTCTTATGATTTATGATTTTTATTATTAAATAAG
P15	LO(Acs2)-F	CAGGTTGCTTTCTCAGGTATAGCATGAGGTCGCTCCTTAAATGAGAAAAATTTCGTAATGAG
P16	LO(Acs2)-R	CATCCAATGCAGACCGATCTTCTACCCAGAATCACATATATCTATACATATATATCACTAAG
P17	Acs2down-F	CTGGGCTGCAGGAATTCGATATCAAGCTTATCGATCTGGTAGAGATCATGATGGTTACTACTGG
P18	Acs2down-R	TTATTTCTTTTTTTGAGAGAAAAATTGG
P19	KlURA3-F	GTGATTCTGGGTAGAAGATCGGTC
P20	KlURA3-R	ATCGATAAGCTTGATATCGAATTCCTGCAG
P21	Acs1up-F	TGTGCACATACGTCCAGAATGATATC
P22	Acs1up(TEF1p)-R	AGAGTAAAAAAGGAGTAGAAACATTTTGAAGCTATAGCACAGTGGGCAATGTCTTTCTAGTAGTTTTG
P23	ACS1LO(CYC1T)-F	AACCTTGCTTGAGAAGGTTTTGGGACGCTCGAAGTGATGATTTCTTTCCTTTTTATATTGACGAC
P24	Acs1LO(URA3)-R	ACCACCATCCAATGCAGACCGATCTTCTACCCAGAATCACGATGTAGAGGATGTGCTGATTGACACTTTATG
P25	Acs1DW500(URA3)-F	GCTGGGCTGCAGGAATTCGATATCAAGCTTATCGATTGAACCCTTACCCTGGCTACTATTTCACTGGTG
P26	Acs1DW500-R	TTACAACTTGACCGAATCAATTAGATGTC
P27	CkAcs1-F	ATACGTATTCCCGTGAAGGCATTAATG
P28	CkAcs1-R	GTGCATATTGAACTCCAGGGACTTCAC
P29	GPP1up-F	GGAAATCCGTATCATTTTCTCGCATAC
P30	GPP1up-R	TGCGATGGTTTGTATATTTGCTTTTG
P31	LO(GPP1)-F	TCAGAACAACAAAAGCAAATATACAAACCATCGCATTTTCTTTTATTTTTTTGATAAAACTACTAC
P32	LO(GPP1)-R	CATCCAATGCAGACCGATCTTCTACCCAGAATCACTCACGGCAGATCATCCGAAGACGACAAAGAAAAG
P33	GPP1dw-F	CTGGGCTGCAGGAATTCGATATCAAGCTTATCGATAGTACGGTGAACACTCCATCGAAGTTCCAG
P34	GPP1dw-R	TTACCATTTCAACAAGTCATCCTTAG
P35	CKGPP1up	TTGTCTCAGTCCACGGCAATGACATG
P36	CKGPP1dw	ACTGAGGCTGCTAAGAAGTCTGAAAAG
P37	GPP2up-F	TCTCAAGTATTTTGGCACCTCGCCCTG
P38	GPP2up-R	TCCGAATATTGTTTTTATTGTTTTATG
P39	LO(GPP2)-F	TGGAAAAACATAAAACAATAAAAACAATATTCGGATCCTCTAAAATCGAACATATTTGAGTAATAATTC
P40	LO(GPP2)-R	CATCCAATGCAGACCGATCTTCTACCCAGAATCACATTTTTCTGAGATGAGACAGAGTCAGAAATAATAG
P41	GPP2dw-F	CTGGGCTGCAGGAATTCGATATCAAGCTTATCGATAGTACGGTGAAAAATCCATTGAAGTCCCAGG
P42	GPP2dw-R	TTACCATTTCAACAGATCGTCCTTAGC
P43	CKGPP2up	AAATTCCTATGCCTCCTTCGAAAATGG
P44	CKGPP2dw	CATTTTTGGAAGAGAGCAGATTCCC
P45	X-2UP-F	ACGTGACCACTTCGAGAGCAAGTTG
P46	X-2UP-R	CGTCTATGAGGAGACTGTTAGTTGG
P47	X-2DW-F	CTCGCCAAGGCATTACCATCCCATG
P48	X-2DW-R	CCTGCATAATCGGCCTCACAGAG
P49	Cyc1t(X-2up)	AACTCGCAGGCAACTTGCTCTCGAAGTGGTCACGTCTTCGAGCGTCCCAAAACCTTCTCAAGCAAG
P50	TEF1p(KanMX)-F	TATTAGGTGATATCAGATCCACTAGTGGCCATAGCTTCAAAATGTTTCTACTCCTTTTTTACTC
P51	KanMX-R	GGCCACTAGTGGATCTGATATCAC
P52	KanMX(X-2dw)	GTAACGGGATCCCTCTGTGAGGCCGATTATGCAGGCTGAAGCTTCGTACGCTGCAGGTCGACAACC
P53	check_X2_fw	ACAATGTAGTGGTAGTAGCAGCA
P54	check_X2_Rv	TTCCATCGTCGGTTGTACGC
P55	Med2gRNA-1	TGCGCATGTTTCGGCGTTCGAAACTTCTCCGCAGTGAAAGATAAATGATCAGCGGCTTCAATATATAGCTGTTTTAGAGCTAGAAATAGCAAGTTAAAATAAG
P56	MED2REP-F	GGTCGACCACTGGAGATAATGGCGAATTAGACCTCAGCGGCTTCAATATATATCTTGGTCTTCCTATTGTTAACTATTGACTTGTAAACCGTG
P57	MED2REP-R	CACGGTTTACAAGTCAATAGTTAACAATAGGAAGACCAAGATATATATTGAAGCCGCTGAGGTCTAATTCGCCATTATCTCCAGTGGTCGACC
P58	CKMED2-F	TTACCAACGACCGTTGTTTCC
P59	CKMED2-R	TCTAAGAAGGATCCGTTATAAACCGC
P60	HXK2GRNA-1	TGCGCATGTTTCGGCGTTCGAAACTTCTCCGCAGTGAAAGATAAATGATCTGCAAAAGCAAATCACTAAGGTTTTAGAGCTAGAAATAGCAAGTTAAAATAAG
P61	HXK2REP-F	TCCAAACATTGAAAACCACGATGTTGTTCCAATGTTGCAAAAGTAAATCACTAAGAGGAATATCCCAATTGAAGTTGTTGCTTTGATAAACGA
P62	HXK2REP-R	TCGTTTATCAAAGCAACAACTTCAATTGGGATATTCCTCTTAGTGATTTACTTTTGCAACATTGGAACAACATCGTGGTTTTCAATGTTTGGA
P63	CKHXK2-F	GAGCAATTCCCACAAGGTATC
P64	CKHXK2-R	GGTTTGTTGGCCTGGTCTTGG
P65	Siw14gRNA-1	TGCGCATGTTTCGGCGTTCGAAACTTCTCCGCAGTGAAAGATAAATGATCGTATAAGAAAACTACAAAATGTTTTAGAGCTAGAAATAGCAAGTTAAAATAAG
P66	Siw14rep-F	TAGAGGCAAACATAGAACGGGGTGTTTGATTGGTTGTATAAGAAAACTACAAAATTGATCGCTAACGATGATTTTTGATGAGTACAGACGTTT
P67	Siw14rep-R	AAACGTCTGTACTCATCAAAAATCATCGTTAGCGATCAATTTTGTAGTTTTCTTATACAACCAATCAAACACCCCGTTCTATGTTTGCCTCTA
P68	CKSiw14-F	AGCGGTAATAAGGAGCCATTTG
P69	CKSiw14-R	TTACCATTGTAGAGGCAACCAG
P70	MED3gRNA-1	TGCGCATGTTTCGGCGTTCGAAACTTCTCCGCAGTGAAAGATAAATGATCTTGAGTACTTATAACAAAAAGTTTTAGAGCTAGAAATAGCAAGTTAAAATAAG
P71	MED3rep-F	ATAACAGGGACAGAAGTTTCCAGCTTTTGGAACCGTAGAGTACTTATAACAAAAATGGCAACGCCGTTTGCTCGACAGCAACTGTTGTAAGCA
P72	MED3rep-R	TGCTTACAACAGTTGCTGTCGAGCAAACGGCGTTGCCATTTTTGTTATAAGTACTCTACGGTTCCAAAAGCTGGAAACTTCTGTCCCTGTTAT
P73	CKMED3-F	GGATCCAAGCAGGCTGACC
P74	CKMED3-R	GGGATTATGTTGCATTGTAGCGG
P75	Gpd1gRNA-1	TGCGCATGTTTCGGCGTTCGAAACTTCTCCGCAGTGAAAGATAAATGATCTCGCTCCAATAGTACAAATGGTTTTAGAGCTAGAAATAGCAAGTTAAAATAAG
P76	Gpd1rep-F	GGTTGCCGAAAATTGTAAGGGATACCCAGAAGTTTTCGCTCCAATAGTACAAATGTAGGTGTTCGAAGAAGAGATCAATGGTGAAAAATTGAC
P77	Gpd1rep-R	GTCAATTTTTCACCATTGATCTCTTCTTCGAACACCTACATTTGTACTATTGGAGCGAAAACTTCTGGGTATCCCTTACAATTTTCGGCAACC
P78	CKGpd1-F	ATAGATTAAACTTAACTTCCG
P79	CKGpd1-R	CTTTCAATTGGCTACAGATACGG
